# Supplementary material for: Erythropoietin Receptor (EPOR) Signaling in the Osteoclast Lineage Contributes to EPO-Induced Bone Loss in Mice
Source: Int J Mol Sci. 2022 Oct 10;23(19):12051. doi: 10.3390/ijms231912051 (PMC9570419; doi:10.3390/ijms231912051)
Supplement: Supplementary file 1 [file ijms-23-12051-s001.zip]

Archive with 1 entries (1 files):
- ijms-1890963-supplementary.pptx
